# Supplementary material for: Gain-of-function in Arabidopsis (GAINA) for identifying functional genes in Hevea brasiliensis
Source: Springerplus. 2016 Oct 22;5(1):1853. doi: 10.1186/s40064-016-3523-4 (PMC5075328; doi:10.1186/s40064-016-3523-4)
Supplement: Supplementary file 1 — Additional file 1: Data 1. The sequences of the cloned genes, phenotype 5C, phenotype 5D, phenotype 5E, phenotype 5F, from the plants of C, D, E, F in Figure 5. [file 40064_2016_3523_MOESM1_ESM.txt]

>Fig5C
GGGGTTGAGTACCGCGCTTACAAAAATATGCTTGATGCACTGCGAAGAATCTTGCAGGCCGAGGGTTGGGCTGGCCTTTATAAGGGCATTTTACCATCAACCATCAAGGCTGCACCAGCTGGTGCTGTAACATTTGTAGCTTATGAATTCACATCAGATTGGTTAGAGTCTATTTTGACTTGGAACTAACACAGCATATTTTTTGCTGTTTGTATTTTGTTTCTTAATCACTGTGATCATCTCATTCTTTTTCATATAACCTCCAAAGGTCCCCCATAAAAGTGGGGATGATTATTGTTTCCTATGATCTAGTCATTATAATAGGTGTCTGAGTTTTATATGTTTGTAGGGTAAGGTAGTGTGAGTAAAAATAGAGATAGAGCATGAAGTGAATTTTGTAGTTTCTGAAATTGACAATAAGACTCACGGTCGACCATATGGAGCTTGCTTATGATATCTCTGAATTGGTTAATACAAAAAAAAAAAAAAAAAAAAAAAAAAAA

>Fig5D
GGATAGCCATTTGATTCAAAAACTCAATAACCCCCCAGTTTTCTTCAGTTTCGAAGCTTCCTTTTACGTTAATCCACCACCATGTCAAGCACCTGCGGCAACTGCGACTGTGCTGATAAGAGCCAGTGCGTGAAGAAGGGCAGCAGCTACACTGCTGACATAGTTGAGACTGAGAAGAGCTTTGTCTCTACTGTTGTCATGGAGGTTCCCGCCGCCGAGCCCGACGGCAAGTGCAAGTGCGGTGCTGGCTGCACCTGCACTGACTGCACTTGTGGTCACTAAACTTATAAAAACTTAACATATAGTGTGAGGTTGCAGGGGAGTCGCTAATAGTGCAATTGTACTAAATAATGTGTTTTCTGTTGTGATACTTGTGGGTATGGGGTGAAATACTCTATGTTTCCTTGCATAGAGTGTTTAATGGCCACATCTATGGCCTTTGTGTGGCTTAATTAATGAATTACTAATAGTACAAACCTTCTTCTAGTTATCTTTTCCGGATAACTAGTTTCTTTCGTTT

>Fig5E
GAACCTATCCCAGAGAACCAACAGCGTGAACTGTACAAGTGGATTTTGGAAGAGAAAAGAAAGGCCAAAGCAAAAGATCCACAAGAGAAGAAGCGCATCGATGAAGAGAAAGCTATTCTTAAACAGTTCATTCGAGCAAAATCCATCCCAAGAATTTAGTTGATTATGCTCTTATTTCAACCTGAGATCAGCTGAATTTTCTTTGATCAGTTAAGAAGTTTGAATTCTGCAATTATTGAATTTCAATGCATATACTGTCTTCTCCTAATTGTTTGATTCTCGGTTGAGATCTTTAGAATTTGTGATTACTGTTGCTTTGTTTTAGATATAAGGGTGATGTTTTATCGTCTGGAAGATTCTTATTGACCATAAACTTGCTGATTGTATTTGGCTTCGTATGTTTCACTGCAGACTGCAATATGAGGAGTACCTGACTGACCTATGGGCCAGCAGTTGAAACAAAAAAAAAAAAAAAAAAAAAAAAAAAAA

>Fig5F
GGAACGCGAACCTCCAATGGGCAGCCTAATCAATAAGCTAGCCAAAAAAGCGACGCCATCTCTGAGAATCATAGCAACAGCCATCAAAACTCCGCTGCTATTCAATCCCGTCCTTCACTCGGCCAAACCAGATTTCATAAACAACTCAGTTCCTCCCTGCGACTCCCCTGCCATAGAGAACAACCCAATACTTCAAAGCCCTACTAAACCCCTGCAGTTTTATTACCCCAATTTCCCATTGGGGTATTGCTTAAACCCCTTTTCCATGACTGGGTCTGATCAATTGAAAGCTATTGGGGCTGATTCTACTGGAAACGATGCTGATGATGCGAGGATCATGTGGGCTGATAGTGTGAAGAAGAAGAGGAAGAAGAAGATGAATAAACACAAGTACAAGAAGCTCAGGAAGCGTCTCCGACGAAAGGCATAATAGGCATCTTGGTAAAAATTCCATGTCTTGCTGGTTCATTGCCCTTGTTCCTTTCTATAGTTTTTGAATCAGAATATGAATATTCGCTTGGAGTACTAATTTTTTTAGTAACTTTTGAGATAGAGCACATACATTCAGATTATCAAACGAATCAAAATGGAATTATTTCGAAAAAAAAAAAAAAAAAAAAAAAAAA
