# Supplementary material for: Gain-of-function in Arabidopsis (GAINA) for identifying functional genes in Hevea brasiliensis
Source: Springerplus. 2016 Oct 22;5(1):1853. doi: 10.1186/s40064-016-3523-4 (PMC5075328; doi:10.1186/s40064-016-3523-4)
Supplement: Supplementary file 2 — Additional file 2: Data 2. Blastx data of the cloned genes, phenotype 5C, phenotype 5D, phenotype 5E, phenotype 5F, from the plants of C, D, E, F in Figure 5. [file 40064_2016_3523_MOESM2_ESM.xlsx]

## Sheet: Sheet1
Gene ID	Unigene length	ORF start_position	ORF stop_position	ORF length	GC in ORF	Blastx nr					Blastx SWISSPROT					Blastx KEGG						COG
						Best hits	Identity	Score	E-value	Annotation	Best hits	Identity	Score	E-value	Annotation	Best hits	Identity	Score	E-value	Annotation	Pathway	Portein in COG	E-value	Organism	Function code	COG id	COG class defination	Functional categories(Fist Level)	Functional categories(Second Level)
phenotype 5C	248	208	110	99	35.3535	XP_002314452.2	90	115	5e-28	mitochondrial substrate carrier family protein
Phenotype 5D	541	103	300	198	57.0707	NP_566509.1	65	65.1	5e-11	metallothionein 3	MT3_CARPA	82	81.6	1e-15	(Q96386) Metallothionein-like protein type 3 (MT-3)	ath:At3g15353	65	70.5	9e-12	K7L4.17; metallothionein protein, putative
phenotype 5E	619	110	619	510	47.8431	MANES_11G027100	88	90.1	1e-19	hypothetical protein						ath:At1g55160	42	119	3e-26	F7A10.9; expressed protein
Phenotype 5F	502	100	501	402	45.7711	OAY30768.1	73	166	1e-49	hypothetical protein MANES_14G057300
